# Supplementary material for: Cell Viability Assessment Using Fluorescence Vital Dyes and Confocal Microscopy in Evaluating Freezing and Thawing Protocols Used in Cryopreservation of Allogeneic Venous Grafts
Source: Int J Mol Sci. 2021 Sep 30;22(19):10653. doi: 10.3390/ijms221910653 (PMC8509073; doi:10.3390/ijms221910653)
Supplement: Supplementary file 1 [file ijms-22-10653-s001.zip]

Archive with 1 entries (1 files):
- ijms-1348824-supplementary.xlsx
