# Supplementary material for: Cell Viability Assessment Using Fluorescence Vital Dyes and Confocal Microscopy in Evaluating Freezing and Thawing Protocols Used in Cryopreservation of Allogeneic Venous Grafts
Source: Int J Mol Sci. 2021 Sep 30;22(19):10653. doi: 10.3390/ijms221910653 (PMC8509073; doi:10.3390/ijms221910653)
Supplement: Supplementary file 1 [file ijms-22-10653-s001.zip › ijms-1348824-supplementary.xlsx]

## Sheet: data
id	TC_circ	TC_long	viab_circ	viab_long	group	time	group1	time1
1	114.3	88.8	94	94	fast	0h	0	0
2	82.5	69	97	81	fast	0h	0	0
3	65.3	101	59	60	fast	0h	0	0
4	75	112.3	94	79	fast	0h	0	0
5	28.8	94.8	70	79	fast	0h	0	0
6	75.8	79.8	99	94	fast	0h	0	0
1	202	93	99	97	fast	24h	0	1
2	90.8	84	87	86	fast	24h	0	1
3	29.5	74.5	38	59	fast	24h	0	1
4	88	91.8	94	85	fast	24h	0	1
5	83	61.2	92	63	fast	24h	0	1
6	38.8	92.6	74	76	fast	24h	0	1
1	75	67	71	93	fast	48h	0	2
2	102.7	42	78	78	fast	48h	0	2
3	54.8	60.8	71	49	fast	48h	0	2
4	27.3	68.8	53	85	fast	48h	0	2
5	95.5	78.5	99	82	fast	48h	0	2
6	81.8	92.5	85	85	fast	48h	0	2
7	102	142.7	84	60	slow	0h	1	0
8	4	28	100	56	slow	0h	1	0
9	52.3	105.7	67	84	slow	0h	1	0
10	64.3	108.3	93	74	slow	0h	1	0
11	35.8	124.3	91	85	slow	0h	1	0
12	30.4	70.3	91	88	slow	0h	1	0
7	106	73.3	93	47	slow	24h	1	1
8	58.7	97.5	93	99	slow	24h	1	1
9	81.5	103.8	85	71	slow	24h	1	1
10	60.8	83	97	91	slow	24h	1	1
11		186	81	96	slow	24h	1	1
12	65.4	118.3	91	99	slow	24h	1	1
7	24.7	74.8	29	55	slow	48h	1	2
8	65.3	109	65	94	slow	48h	1	2
9	50	111.8	56	80	slow	48h	1	2
10	28	54	42	59	slow	48h	1	2
11	32.4	81.4	50	83	slow	48h	1	2
12	63	88.8	98	82	slow	48h	1	2

## Sheet: longData
id	TC	time	viability	group	group1	time1	rez	rez1
1	114.3	0h	94	fast	0	0	circ	0
2	82.5	0h	97	fast	0	0	circ	0
3	65.3	0h	59	fast	0	0	circ	0
4	75	0h	94	fast	0	0	circ	0
5	28.8	0h	70	fast	0	0	circ	0
6	75.8	0h	99	fast	0	0	circ	0
1	202	24h	99	fast	0	1	circ	0
2	90.8	24h	87	fast	0	1	circ	0
3	29.5	24h	38	fast	0	1	circ	0
4	88	24h	94	fast	0	1	circ	0
5	83	24h	92	fast	0	1	circ	0
6	38.8	24h	74	fast	0	1	circ	0
1	75	48h	71	fast	0	2	circ	0
2	102.7	48h	78	fast	0	2	circ	0
3	54.8	48h	71	fast	0	2	circ	0
4	27.3	48h	53	fast	0	2	circ	0
5	95.5	48h	99	fast	0	2	circ	0
6	81.8	48h	85	fast	0	2	circ	0
7	102	0h	84	slow	1	0	circ	0
8	4	0h	100	slow	1	0	circ	0
9	52.3	0h	67	slow	1	0	circ	0
10	64.3	0h	93	slow	1	0	circ	0
11	35.8	0h	91	slow	1	0	circ	0
12	30.4	0h	91	slow	1	0	circ	0
7	106	24h	93	slow	1	1	circ	0
8	58.7	24h	93	slow	1	1	circ	0
9	81.5	24h	85	slow	1	1	circ	0
10	60.8	24h	97	slow	1	1	circ	0
11		24h	81	slow	1	1	circ	0
12	65.4	24h	91	slow	1	1	circ	0
7	24.7	48h	29	slow	1	2	circ	0
8	65.3	48h	65	slow	1	2	circ	0
9	50	48h	56	slow	1	2	circ	0
10	28	48h	42	slow	1	2	circ	0
11	32.4	48h	50	slow	1	2	circ	0
12	63	48h	98	slow	1	2	circ	0
1	88.8	0h	94	fast	0	0	long	1
2	69	0h	81	fast	0	0	long	1
3	101	0h	60	fast	0	0	long	1
4	112.3	0h	79	fast	0	0	long	1
5	94.8	0h	79	fast	0	0	long	1
6	79.8	0h	94	fast	0	0	long	1
1	93	24h	97	fast	0	1	long	1
2	84	24h	86	fast	0	1	long	1
3	74.5	24h	59	fast	0	1	long	1
4	91.8	24h	85	fast	0	1	long	1
5	61.2	24h	63	fast	0	1	long	1
6	92.6	24h	76	fast	0	1	long	1
1	67	48h	93	fast	0	2	long	1
2	42	48h	78	fast	0	2	long	1
3	60.8	48h	49	fast	0	2	long	1
4	68.8	48h	85	fast	0	2	long	1
5	78.5	48h	82	fast	0	2	long	1
6	92.5	48h	85	fast	0	2	long	1
7	142.7	0h	60	slow	1	0	long	1
8	28	0h	56	slow	1	0	long	1
9	105.7	0h	84	slow	1	0	long	1
10	108.3	0h	74	slow	1	0	long	1
11	124.3	0h	85	slow	1	0	long	1
12	70.3	0h	88	slow	1	0	long	1
7	73.3	24h	47	slow	1	1	long	1
8	97.5	24h	99	slow	1	1	long	1
9	103.8	24h	71	slow	1	1	long	1
10	83	24h	91	slow	1	1	long	1
11	186	24h	96	slow	1	1	long	1
12	118.3	24h	99	slow	1	1	long	1
7	74.8	48h	55	slow	1	2	long	1
8	109	48h	94	slow	1	2	long	1
9	111.8	48h	80	slow	1	2	long	1
10	54	48h	59	slow	1	2	long	1
11	81.4	48h	83	slow	1	2	long	1
12	88.8	48h	82	slow	1	2	long	1
For immediate thawing comparison
	PC				LC
	0h	rapid	94		0h	rapid	94
	0h	rapid	97		0h	rapid	81
	0h	rapid	59		0h	rapid	60
	0h	rapid	94		0h	rapid	79
	0h	rapid	70		0h	rapid	79
	0h	rapid	99		0h	rapid	94
	0h	slow	84		0h	slow	60
	0h	slow	100		0h	slow	56
	0h	slow	67		0h	slow	84
	0h	slow	93		0h	slow	74
	0h	slow	91		0h	slow	85
	0h	slow	91		0h	slow	88
